# Supplementary material for: Metabolic Outcomes of Anaplerotic Dodecanedioic Acid Supplementation in Very Long Chain Acyl-CoA Dehydrogenase (VLCAD) Deficient Fibroblasts
Source: Metabolites. 2021 Aug 13;11(8):538. doi: 10.3390/metabo11080538 (PMC8412092; doi:10.3390/metabo11080538)
Supplement: Supplementary file 1 [file metabolites-11-00538-s001.zip]

Archive with 1 entries (1 files):
- metabolites-1206186-supplementary.pdf
